# Supplementary material for: Exosomes from human adipose-derived mesenchymal stem cells inhibit production of extracellular matrix in keloid fibroblasts via downregulating transforming growth factor-β2 and Notch-1 expression
Source: Bioengineered. 2022 Mar 25;13(4):8515–25. doi: 10.1080/21655979.2022.2051838 (PMC9161879; doi:10.1080/21655979.2022.2051838)
Supplement: Supplemental Material [file KBIE_A_2051838_SM7045.zip]

Archive with 174 entries (148 files):
- supplementary document/
- supplementary document/.DS_Store
- __MACOSX/supplementary document/._.DS_Store
- supplementary document/flow cytometry raw data/
- supplementary document/ethical approvement/
- supplementary document/western blot images /
- supplementary document/images /
- supplementary document/flow cytometry raw data/CD34/
- supplementary document/flow cytometry raw data/CD106/
- supplementary document/flow cytometry raw data/.DS_Store
- __MACOSX/supplementary document/flow cytometry raw data/._.DS_Store
- supplementary document/flow cytometry raw data/CD44/
- supplementary document/flow cytometry raw data/CD45/
- supplementary document/flow cytometry raw data/CD105.fcs
- __MACOSX/supplementary document/flow cytometry raw data/._CD105.fcs
- supplementary document/flow cytometry raw data/CD45.fcs
- __MACOSX/supplementary document/flow cytometry raw data/._CD45.fcs
- supplementary document/flow cytometry raw data/CD105/
- supplementary document/flow cytometry raw data/CD44.fcs
- __MACOSX/supplementary document/flow cytometry raw data/._CD44.fcs
- supplementary document/flow cytometry raw data/CD106.fcs
- __MACOSX/supplementary document/flow cytometry raw data/._CD106.fcs
- supplementary document/flow cytometry raw data/CD166/
- supplementary document/flow cytometry raw data/CD166.fcs
- __MACOSX/supplementary document/flow cytometry raw data/._CD166.fcs
- supplementary document/flow cytometry raw data/CD34.fcs
- __MACOSX/supplementary document/flow cytometry raw data/._CD34.fcs
- supplementary document/ethical approvement/2020-050.pdf
- __MACOSX/supplementary document/ethical approvement/._2020-050.pdf
- supplementary document/ethical approvement/2022-050.jpeg
- __MACOSX/supplementary document/ethical approvement/._2022-050.jpeg
- supplementary document/western blot images /.DS_Store
- __MACOSX/supplementary document/western blot images /._.DS_Store
- supplementary document/western blot images /Figure 3B/
- supplementary document/western blot images /Figure 5B/
- supplementary document/images /.DS_Store
- __MACOSX/supplementary document/images /._.DS_Store
- supplementary document/images /Figure 1/
- supplementary document/images /Figure 4/
- supplementary document/images /Figure 3/
- supplementary document/images /Figure 2/
- supplementary document/flow cytometry raw data/CD34/σ¢╛1.png
- __MACOSX/supplementary document/flow cytometry raw data/CD34/._σ¢╛1.png
- supplementary document/flow cytometry raw data/CD34/σ¢╛2.png
- __MACOSX/supplementary document/flow cytometry raw data/CD34/._σ¢╛2.png
- supplementary document/flow cytometry raw data/CD106/σ¢╛1.png
- __MACOSX/supplementary document/flow cytometry raw data/CD106/._σ¢╛1.png
- supplementary document/flow cytometry raw data/CD106/σ¢╛2.png
- __MACOSX/supplementary document/flow cytometry raw data/CD106/._σ¢╛2.png
- supplementary document/flow cytometry raw data/CD44/σ¢╛1.png
- __MACOSX/supplementary document/flow cytometry raw data/CD44/._σ¢╛1.png
- supplementary document/flow cytometry raw data/CD44/σ¢╛2.png
- __MACOSX/supplementary document/flow cytometry raw data/CD44/._σ¢╛2.png
- supplementary document/flow cytometry raw data/CD45/σ¢╛1.png
- __MACOSX/supplementary document/flow cytometry raw data/CD45/._σ¢╛1.png
- supplementary document/flow cytometry raw data/CD45/σ¢╛2.png
- __MACOSX/supplementary document/flow cytometry raw data/CD45/._σ¢╛2.png
- supplementary document/flow cytometry raw data/CD105/σ¢╛1.png
- __MACOSX/supplementary document/flow cytometry raw data/CD105/._σ¢╛1.png
- supplementary document/flow cytometry raw data/CD105/σ¢╛2.png
- __MACOSX/supplementary document/flow cytometry raw data/CD105/._σ¢╛2.png
- supplementary document/flow cytometry raw data/CD166/σ¢╛1.png
- __MACOSX/supplementary document/flow cytometry raw data/CD166/._σ¢╛1.png
- supplementary document/flow cytometry raw data/CD166/σ¢╛2.png
- __MACOSX/supplementary document/flow cytometry raw data/CD166/._σ¢╛2.png
- supplementary document/western blot images /Figure 3B/FN.jpg
- __MACOSX/supplementary document/western blot images /Figure 3B/._FN.jpg
- supplementary document/western blot images /Figure 3B/COL-1.jpg
- __MACOSX/supplementary document/western blot images /Figure 3B/._COL-1.jpg
- supplementary document/western blot images /Figure 3B/GAPDH.jpg
- __MACOSX/supplementary document/western blot images /Figure 3B/._GAPDH.jpg
- supplementary document/western blot images /Figure 3B/ ╬▒-SMA.jpg
- __MACOSX/supplementary document/western blot images /Figure 3B/._ ╬▒-SMA.jpg
- supplementary document/western blot images /Figure 3B/COL-3.jpg
- __MACOSX/supplementary document/western blot images /Figure 3B/._COL-3.jpg
- supplementary document/western blot images /Figure 5B/╬▓-catenin.jpg
- __MACOSX/supplementary document/western blot images /Figure 5B/._╬▓-catenin.jpg
- supplementary document/western blot images /Figure 5B/P-Smad3.jpg
- __MACOSX/supplementary document/western blot images /Figure 5B/._P-Smad3.jpg
- supplementary document/western blot images /Figure 5B/P-Smad2.jpg
- __MACOSX/supplementary document/western blot images /Figure 5B/._P-Smad2.jpg
- supplementary document/western blot images /Figure 5B/GAPDH.jpg
- __MACOSX/supplementary document/western blot images /Figure 5B/._GAPDH.jpg
- supplementary document/western blot images /Figure 5B/Smad2.jpg
- __MACOSX/supplementary document/western blot images /Figure 5B/._Smad2.jpg
- supplementary document/western blot images /Figure 5B/Smad3.jpg
- __MACOSX/supplementary document/western blot images /Figure 5B/._Smad3.jpg
- supplementary document/western blot images /Figure 5B/TGF ╬▓1.jpg
- __MACOSX/supplementary document/western blot images /Figure 5B/._TGF ╬▓1.jpg
- supplementary document/western blot images /Figure 5B/Notch-1.jpg
- __MACOSX/supplementary document/western blot images /Figure 5B/._Notch-1.jpg
- supplementary document/western blot images /Figure 5B/P-mTOR.jpg
- __MACOSX/supplementary document/western blot images /Figure 5B/._P-mTOR.jpg
- supplementary document/images /Figure 1/Figure 1C.tif
- __MACOSX/supplementary document/images /Figure 1/._Figure 1C.tif
- supplementary document/images /Figure 1/Figure 1B.tif
- __MACOSX/supplementary document/images /Figure 1/._Figure 1B.tif
- supplementary document/images /Figure 1/figure 1A .tif
- __MACOSX/supplementary document/images /Figure 1/._figure 1A .tif
- supplementary document/images /Figure 4/CD34/
- supplementary document/images /Figure 4/.DS_Store
- __MACOSX/supplementary document/images /Figure 4/._.DS_Store
- supplementary document/images /Figure 4/CD31/
- supplementary document/images /Figure 4/COL-1/
- supplementary document/images /Figure 4/FN/
- supplementary document/images /Figure 3/.DS_Store
- __MACOSX/supplementary document/images /Figure 3/._.DS_Store
- supplementary document/images /Figure 3/EXO/
- supplementary document/images /Figure 3/PBS/
- supplementary document/images /Figure 2/.DS_Store
- __MACOSX/supplementary document/images /Figure 2/._.DS_Store
- supplementary document/images /Figure 2/A.tif
- __MACOSX/supplementary document/images /Figure 2/._A.tif
- supplementary document/images /Figure 2/C/
- supplementary document/images /Figure 4/CD34/EXO.tif
- __MACOSX/supplementary document/images /Figure 4/CD34/._EXO.tif
- supplementary document/images /Figure 4/CD34/AEFS.tif
- __MACOSX/supplementary document/images /Figure 4/CD34/._AEFS.tif
- supplementary document/images /Figure 4/CD34/PBS.tif
- __MACOSX/supplementary document/images /Figure 4/CD34/._PBS.tif
- supplementary document/images /Figure 4/CD31/EXO.tif
- __MACOSX/supplementary document/images /Figure 4/CD31/._EXO.tif
- supplementary document/images /Figure 4/CD31/AEFS.tif
- __MACOSX/supplementary document/images /Figure 4/CD31/._AEFS.tif
- supplementary document/images /Figure 4/CD31/PBS.tif
- __MACOSX/supplementary document/images /Figure 4/CD31/._PBS.tif
- supplementary document/images /Figure 4/COL-1/AEFS.jpg
- __MACOSX/supplementary document/images /Figure 4/COL-1/._AEFS.jpg
- supplementary document/images /Figure 4/COL-1/EXO.jpg
- __MACOSX/supplementary document/images /Figure 4/COL-1/._EXO.jpg
- supplementary document/images /Figure 4/COL-1/PBS.jpg
- __MACOSX/supplementary document/images /Figure 4/COL-1/._PBS.jpg
- supplementary document/images /Figure 4/FN/.DS_Store
- __MACOSX/supplementary document/images /Figure 4/FN/._.DS_Store
- supplementary document/images /Figure 4/FN/AEFS.jpg
- __MACOSX/supplementary document/images /Figure 4/FN/._AEFS.jpg
- supplementary document/images /Figure 4/FN/EXO.jpg
- __MACOSX/supplementary document/images /Figure 4/FN/._EXO.jpg
- supplementary document/images /Figure 4/FN/PBS.jpg
- __MACOSX/supplementary document/images /Figure 4/FN/._PBS.jpg
- supplementary document/images /Figure 3/EXO/Merge.jpg
- __MACOSX/supplementary document/images /Figure 3/EXO/._Merge.jpg
- supplementary document/images /Figure 3/EXO/FN.jpg
- __MACOSX/supplementary document/images /Figure 3/EXO/._FN.jpg
- supplementary document/images /Figure 3/EXO/COL-1.jpg
- __MACOSX/supplementary document/images /Figure 3/EXO/._COL-1.jpg
- supplementary document/images /Figure 3/EXO/DAPI.jpg
- __MACOSX/supplementary document/images /Figure 3/EXO/._DAPI.jpg
- supplementary document/images /Figure 3/PBS/.DS_Store
- __MACOSX/supplementary document/images /Figure 3/PBS/._.DS_Store
- supplementary document/images /Figure 3/PBS/Merge.jpg
- __MACOSX/supplementary document/images /Figure 3/PBS/._Merge.jpg
- supplementary document/images /Figure 3/PBS/FN.jpg
- __MACOSX/supplementary document/images /Figure 3/PBS/._FN.jpg
- supplementary document/images /Figure 3/PBS/COL-1.jpg
- __MACOSX/supplementary document/images /Figure 3/PBS/._COL-1.jpg
- supplementary document/images /Figure 3/PBS/DAPI.jpg
- __MACOSX/supplementary document/images /Figure 3/PBS/._DAPI.jpg
- supplementary document/images /Figure 2/C/.DS_Store
- __MACOSX/supplementary document/images /Figure 2/C/._.DS_Store
- supplementary document/images /Figure 2/C/0H/
- supplementary document/images /Figure 2/C/24H/
- supplementary document/images /Figure 2/C/0H/DAPI.tif
- __MACOSX/supplementary document/images /Figure 2/C/0H/._DAPI.tif
- supplementary document/images /Figure 2/C/0H/PKH67.tif
- __MACOSX/supplementary document/images /Figure 2/C/0H/._PKH67.tif
- supplementary document/images /Figure 2/C/0H/Merge.tif
- __MACOSX/supplementary document/images /Figure 2/C/0H/._Merge.tif
- supplementary document/images /Figure 2/C/24H/DAPI.tif
- __MACOSX/supplementary document/images /Figure 2/C/24H/._DAPI.tif
- supplementary document/images /Figure 2/C/24H/PKH67.tif
- __MACOSX/supplementary document/images /Figure 2/C/24H/._PKH67.tif
- supplementary document/images /Figure 2/C/24H/Merge.tif
- __MACOSX/supplementary document/images /Figure 2/C/24H/._Merge.tif
